# Supplementary material for: High Level of Knowledge about Tungiasis but Little Translation into Control Practices in Karamoja, Northeastern Uganda
Source: Trop Med Infect Dis. 2023 Aug 24;8(9):425. doi: 10.3390/tropicalmed8090425 (PMC10537667; doi:10.3390/tropicalmed8090425)
Supplement: Supplementary file 1 [file tropicalmed-08-00425-s001.zip]

Archive with 1 entries (1 files):
- tropicalmed-2521844-supplementary.pdf
